# Supplementary material for: Ethanolic Extract of Kinkeliba (Combretum micranthum), Rich in Phenolic Compounds Mitigates DSS-Induced Ulcerative Colitis in C57BL/6 Mice via Antioxidation and Microbiota Regulation
Source: Int J Mol Sci. 2025 Nov 22;26(23):11299. doi: 10.3390/ijms262311299 (PMC12692256; doi:10.3390/ijms262311299)
Supplement: Supplementary file 1 [file ijms-26-11299-s001.zip]

Archive with 1 entries (1 files):
- ijms-3947358-supplementary.pdf
